# Supplementary material for: Genome-Wide Association Study and Genomic Prediction on Plant Architecture Traits in Sweet Corn and Waxy Corn
Source: Plants (Basel). 2023 Jan 9;12(2):303. doi: 10.3390/plants12020303 (PMC9867343; doi:10.3390/plants12020303)
Supplement: Supplementary file 1 [file plants-12-00303-s001.zip]

Archive with 1 entries (1 files):
- plants-2111617-supplementary.xlsx
