# Supplementary material for: Genome-Wide Association Study and Genomic Prediction on Plant Architecture Traits in Sweet Corn and Waxy Corn
Source: Plants (Basel). 2023 Jan 9;12(2):303. doi: 10.3390/plants12020303 (PMC9867343; doi:10.3390/plants12020303)
Supplement: Supplementary file 1 [file plants-12-00303-s001.zip › plants-2111617-supplementary.xlsx]

## Sheet: Table S1
Table S1. SNPs, chromosomal positions and candidate genes identified by GWAS.
Traits	SNPs	Chr	SNP Physical position	Gene ID	Annotation	Gene ID	Annotation	Gene ID	Annotation	Gene ID	Annotation	Gene ID	Annotation	Gene ID	Annotation	Gene ID	Annotation	Gene ID	Annotation	Gene ID	Annotation
EH	1_206922991	1	206922991	Zm00001d031922	Lysine histidine transporter 2	Zm00001d031923	transcription factor GTE11	Zm00001d031925	PLATZ transcription factor family protein	Zm00001d022900
EH	1_227544425	1	227544425	Zm00001d022928		Zm00001d032465	clathrin binding protein	Zm00001d032466		Zm00001d032464	kinesin-like protein KIN-7K, chloroplastic
EH	1_280287968	1	280287968	Zm00001d033985		Zm00001d033986	Transmembrane emp24 domain-containing protein p24beta3-like
EH	1_298683015	1	298683015	Zm00001d034639	zinc finger protein ZAT12	Zm00001d034640	NEDD8-activating enzyme E1 regulatory subunit AXR1-like	Zm00001d023025		Zm00001d034641	ZFP16-2	Zm00001d034642	Zinc finger protein ZAT11	Zm00001d034643	actin-depolymerizing factor 3	Zm00001d034644	actin depolymerizing factor	Zm00001d034638	ras-related protein ARA-3	Zm00001d034646	putative replication protein
EH	1_298683020	1	298683020	Zm00001d007123		Zm00001d034640		Zm00001d023025		Zm00001d034641		Zm00001d034642		Zm00001d034643		Zm00001d034644		Zm00001d034638		Zm00001d034646
EH	1_298683022	1	298683022	Zm00001d034639		Zm00001d034640		Zm00001d023025		Zm00001d034641		Zm00001d034642		Zm00001d034643		Zm00001d034644		Zm00001d034638		Zm00001d034646
EH	2_19024048	2	19024048	Zm00001d002675		Zm00001d002676	Pseudouridine synthase family protein	Zm00001d002678	prolyl endopeptidase	Zm00001d000777		Zm00001d002677
EH	2_42728303	2	42728303	Zm00001d003394	RING/U-box superfamily protein
EH	2_42728409	2	42728409	Zm00001d003394
EH	2_78622802	2	78622802	Zm00001d004046	uncharacterized N-acetyltransferase p20
EH	2_222818258	2	222818258	Zm00001d007122		Zm00001d007123	FPF1	Zm00001d007124	Uveal autoantigen with coiled-coil domains and ankyrin repeats	Zm00001d007125	Pentatricopeptide repeat-containing protein	Zm00001d007127		Zm00001d007121	CW-type Zinc Finger
EH	3_23265899	3	23265899	Zm00001d000489		Zm00001d040021		Zm00001d040022		Zm00001d000490		Zm00001d040023	putative protein kinase superfamily protein	Zm00001d040020	Mannose-6-phosphate isomerase 1-like
EH	3_219824021	3	219824021	Zm00001d044117	MYBR41	Zm00001d044118	protein RADIALIS-like 3	Zm00001d044119	Cystathionine beta-synthase (CBS) family protein	Zm00001d044120	cytochrome P450 CYP51H12	Zm00001d044121	auxin-like 1 protein	Zm00001d044122	A1 – Dihydroflavonol 4-reductase
EH	4_240547324	4	240547324	Zm00001d027030		Zm00001d053754	small nuclear ribonucleoprotein F	Zm00001d053755	Fasciclin-like arabinogalactan protein 3	Zm00001d053756	SBP-domain protein2	Zm00001d053757	apospory-associated protein	Zm00001d053759		Zm00001d053753	calcium binding protein 60 B
EH	5_37693709	5	37693709	Zm00001d014239	protein OPAQUE1-like
EH	5_60498188	5	60498188	Zm00001d014721	Glycosyltransferase family 61 protein
EH	5_101186696	5	101186696	Zm00001d015613	Protein TIC 21, chloroplastic-like; uncharacterized protein LOC100276397	Zm00001d015614	Transcription factor MYB44
EH	5_101191399	5	101191399	Zm00001d015613		Zm00001d015614
EH	5_101191576	5	101191576	Zm00001d015613		Zm00001d015614
EH	5_101416556	5	101416556	Zm00001d015616	Leucine zipper protein-like
EH	5_101420833	5	101420833	Zm00001d015616
EH	6_34755019	6	34755019	Zm00001d035581
EH	6_34755034	6	34755034	Zm00001d035581
EH	6_34762622	6	34762622	Zm00001d035581
EH	6_34762906	6	34762906	Zm00001d035581
EH	6_158598786	6	158598786	Zm00001d038495		Zm00001d038496	Cyclin-T1-5	Zm00001d038497	Cyclin-T1-5, partial	Zm00001d038498		Zm00001d038500		Zm00001d038494	probable LRR receptor-like serine/threonine-protein kinase At1g06840	Zm00001d038499
EH	6_167169385	6	167169385	Zm00001d038925		Zm00001d038926	RING/FYVE/PHD zinc finger superfamily protein	Zm00001d038927	oxidoreductase 1	Zm00001d001475		Zm00001d038928		Zm00001d038929	ATP synthase2	Zm00001d038930	transcription factor MYB36
EH	7_177703100	7	177703100	Zm00001d022437	probable WRKY transcription factor 70	Zm00001d022438		Zm00001d022439	Vacuolar-sorting receptor 1	Zm00001d022441		Zm00001d022435		Zm00001d022436	E3 ubiquitin-protein ligase SHPRH	Zm00001d022440	ABI32 ABI3VP1 type transcription factor	Zm00001d022442	bZIP-type transcription factor
EH	7_179001866	7	179001866	Zm00001d022504	sodium/hydrogen exchanger 2-like	Zm00001d022502	Exocyst complex component SEC8
EH	9_10195303	9	10195303	Zm00001d045012		Zm00001d045013	pollen receptor-like kinase 3	Zm00001d045014	pentatricopeptide repeat-containing protein At3g18110， chloroplastic
EH	9_34732246	9	34732246	Zm00001d045711	senescence-specific cysteine protease SAG39	Zm00001d045712
EH	9_152684708	9	152684708	Zm00001d048219	legumin-like protein	Zm00001d048220	protein binding protein	Zm00001d048221				Zm00001d048222	Ras associated proteinRABA4a	Zm00001d048223	Ras-related protein RABA6a	Zm00001d048224	VQ motif-containing protein 9	Zm00001d048225	Myosin heavy chain-related protein	Zm00001d048218	probable mitochondrial adenine nucleotide transporter BTL3
EH	9_158469876	9	158469876	Zm00001d048547	naringenin,2-oxoglutarate 3-dioxygenase	Zm00001d048546	CCR4-NOT transcription complex subunit 1
EH	9_158516829	9	158516829	Zm00001d048547		Zm00001d048548		Zm00001d048550	formyltetrahydrofolate deformylase	Zm00001d048551	Cell number regulator 6	Zm00001d048553	Phosphoglycerate mutase family protein	Zm00001d048552	probable helicase CHR10
EH	9_158516841	9	158516841	Zm00001d048547		Zm00001d048548		Zm00001d048550		Zm00001d048551		Zm00001d048553		Zm00001d048552
EH	10_49047187	10	49047187	Zm00001d024140		Zm00001d024141	putative Transmembrane 9 family protein member 2	Zm00001d024138	DEAD-box ATP-dependent RNA helicase 7
PH	1_2773087	1	2773087	Zm00001d027311	Possible glucosoltosacinosuase OS03G107900 is the same	Zm00001d027312	putative RING zinc finger domain superfamily protein	Zm00001d027313	xyloglucan endotransglucosylase/hydrolase protein 32	Zm00001d027314	Vacuolar protein-sorting associated protein24同源物1	Zm00001d027315		Zm00001d027316		Zm00001d027317	rolled leaf 2
PH	1_2773090	1	2773090	Zm00001d027311		Zm00001d027312		Zm00001d027313		Zm00001d027314		Zm00001d027315		Zm00001d027316		Zm00001d027317
PH	1_27407588	1	27407588	Zm00001d028232	superoxide dismutase 2	Zm00001d028233		Zm00001d028231	Sec14p-like phosphatidylinositol transfer family protein
PH	1_82829028	1	82829028	Zm00001d029688	cytochrome P450
PH	1_186783194	1	186783194	Zm00001d031338	Wall-associated receptor kinase 1	Zm00001d031339		Zm00001d031340	Calcium-transporting ATPase 2 plasma membrane-type	Zm00001d031341	calcium transporter ATPase 2	Zm00001d031342
PH	1_198827654	1	198827654	Zm00001d031697	bZIP-type transcription factor	Zm00001d031699		Zm00001d031701	60S ribosomal protein L38-like	Zm00001d031698		Zm00001d031702		Zm00001d031700
PH	1_244295465	1	244295465	Zm00001d022947		Zm00001d032945	myosin-7B	Zm00001d032944	GTPase family protein
PH	1_244295536	1	244295536	Zm00001d022947		Zm00001d032945		Zm00001d032944
PH	1_252352520	1	252352520	Zm00001d022959		Zm00001d033154		Zm00001d033156		Zm00001d033155	DUF21 domainprotein At1g55930	Zm00001d033157
PH	1_252352578	1	252352578	Zm00001d022959		Zm00001d033154		Zm00001d033156		Zm00001d033155		Zm00001d033157
PH	1_252355869	1	252355869	Zm00001d022959		Zm00001d033154		Zm00001d033156		Zm00001d033155		Zm00001d033157
PH	1_255274670	1	255274670	Zm00001d033228	Pumenicine aminaminosylin protein	Zm00001d033229		Zm00001d033230	receptor like protein 29	Zm00001d033231	Expansin-B4	Zm00001d033233	putative hydrolase C777.06c	Zm00001d033234	protein kinase PINOID	Zm00001d033235		Zm00001d033236		Zm00001d033232
PH	1_269796731	1	269796731	Zm00001d033654	protein OPAQUE10-like	Zm00001d033656		Zm00001d033658		Zm00001d033655	putative MAP kinase superfamily protein	Zm00001d033657
PH	2_11369186	2	11369186	Zm00001d002371	Serine/threonine protein kinase	Zm00001d002373	26S proteasome non-ATPase regulatory subunit 1 homolog A	Zm00001d002374	SAUR20 - auxin-responsive SAUR family member	Zm00001d002375		Zm00001d002372	evolutionarily conserved C-terminal region 10
PH	2_36346197	2	36346197	Zm00001d003217	putative RING zinc finger domain superfamily protein
PH	2_36346203	2	36346203	Zm00001d003217
PH	2_139595062	2	139595062	Zm00001d004791	transcription factor pseudogene
PH	2_139595363	2	139595363	Zm00001d004791
PH	2_139595647	2	139595647	Zm00001d004791
PH	2_139595669	2	139595669	Zm00001d004791
PH	2_139595703	2	139595703	Zm00001d004791
PH	2_139613917	2	139613917	Zm00001d004791
PH	2_176902722	2	176902722	Zm00001d005509		Zm00001d005510				Zm00001d005512		Zm00001d005513	grpE protein-like protein
PH	2_201754730	2	201754730	Zm00001d001005		Zm00001d006205	putative subtilase family protein	Zm00001d006206		Zm00001d006207	RNA recognition motif 2 family protein	Zm00001d006204
PH	2_214480454	2	214480454	Zm00001d006687	homeobox-leucine zipper protein HOX14	Zm00001d006688	Putative polyol transporter 1	Zm00001d006689		Zm00001d006690		Zm00001d006691		Zm00001d006692		Zm00001d006693	protein kinase superfamily protein	Zm00001d006696		Zm00001d006695
PH	2_217838619	2	217838619	Zm00001d006849		Zm00001d006850	PIF/Ping-Pong transposase family protein	Zm00001d006852		Zm00001d006853	Strictosidine synthase 1	Zm00001d006848	putative MYB DNA-binding domain superfamily protein
PH	2_240367293	2	240367293	Zm00001d007823	ABC transporter F family member 4	Zm00001d007824	60S ribosomal protein L4-like	Zm00001d007825	plant Tudor -like RNA binding protein	Zm00001d007826	Peptidyl-prolyl cis-trans isomerase CYP63	Zm00001d007822
PH	2_241314625	2	241314625	Zm00001d007867		Zm00001d007868	TCP2	Zm00001d007869	UDP-glycosyltransferase 71B1
PH	2_242857556	2	242857556	Zm00001d007923		Zm00001d007924	cytochrome P450 93G2	Zm00001d007925	cyclic nucleotide-gated ion channel 18
PH	3_36650639	3	36650639	Zm00001d040302	zinc finger CCCH type domain-containing protein ZFN-like 1
PH	3_36650648	3	36650648	Zm00001d040302
PH	3_138988438	3	138988438	Zm00001d041809		Zm00001d041810		Zm00001d041811		Zm00001d041813		Zm00001d041814	probable adenylate kinase 1, chloroplastic	Zm00001d041812
PH	3_138988448	3	138988448	Zm00001d041809		Zm00001d041810		Zm00001d041811		Zm00001d041813		Zm00001d041814		Zm00001d041812
PH	3_219824021	3	219824021	Zm00001d044117		Zm00001d044118		Zm00001d044119		Zm00001d044120		Zm00001d044121		Zm00001d044122
PH	3_220846626	3	220846626	Zm00001d044162	WRKY-TF64	Zm00001d000708		Zm00001d044164	Beta-adaptin-like protein A	Zm00001d044165	Histone-lysine N-methyltransferase SUVR3	Zm00001d044167	ovate protein
PH	3_220846652	3	220846652	Zm00001d044162		Zm00001d000708		Zm00001d044164		Zm00001d044165		Zm00001d044167
PH	3_228696718	3	228696718	Zm00001d044457	pentatricopeptide repeat-containing protein At3g54980, mitochondrial	Zm00001d044458	pentatricopeptide repeat-containing protein At3g54980, mitochondrial	Zm00001d044459	putative cytochrome c oxidase subunit 5b-like	Zm00001d044460	acyl-protein thioesterase 1 homolog 1
PH	3_233812329	3	233812329	Zm00001d044639	putative lectin-domain receptor-like protein kinase family protein	Zm00001d044640	putative peptide/nitrate transporter	Zm00001d044641	glutamate-rich WD repeat-containing protein 1	Zm00001d044642	CBL-interacting kinase	Zm00001d044643
PH	4_1113153	4	1113153	Zm00001d048605		Zm00001d048606	RHOMBOID-like protein 2
PH	4_15577991	4	15577991	Zm00001d049085	laccase-25	Zm00001d049086	exocyst complex component SEC3A	Zm00001d049087
PH	4_45958251	4	45958251	Zm00001d049816		Zm00001d049818		Zm00001d049817
PH	4_70993557	4	70993557	Zm00001d050178	Aspartyl protease family protein At5g10770
PH	4_205624725	4	205624725	Zm00001d052941	zinc finger CCHC domain-containing protein 7-like
PH	4_223103933	4	223103933	Zm00001d027007
PH	4_231437737	4	231437737	Zm00001d053438	Heavy metal-associated isoprenylated plant protein 33	Zm00001d027012
PH	4_231437931	4	231437931	Zm00001d053438		Zm00001d027012
PH	4_231437945	4	231437945	Zm00001d053438		Zm00001d027012
PH	5_37691877	5	37691877	Zm00001d014239
PH	5_37693709	5	37693709	Zm00001d014239
PH	5_45166181	5	45166181	Zm00001d014413	ARM repeat superfamily protein
PH	5_45243436	5	45243436	Zm00001d014414
PH	5_191419927	5	191419927	Zm00001d017274	phenylalanine/tyrosine ammonia-lyase	Zm00001d017275	phenylalanine ammonia lyase9
PH	5_198049336	5	198049336	Zm00001d017512	rho guanine nucleotide exchange factor
PH	5_198084131	5	198084131	Zm00001d017512
PH	5_198868106	5	198868106	Zm00001d017528	cytochrome P450 86A2	Zm00001d017529		Zm00001d017530	harpin-induced 1	Zm00001d017531	Purine-uracil permease NCS1
PH	5_198868128	5	198868128	Zm00001d017528		Zm00001d017529		Zm00001d017530		Zm00001d017531
PH	5_199522109	5	199522109	Zm00001d017556		Zm00001d001716	copper ion binding	Zm00001d017557	amino acid transporter protein AVT3B	Zm00001d017558		Zm00001d017559	(bHLH) DNA binding superfamily protein
PH	5_205468423	5	205468423	Zm00001d017729	putative protein kinase superfamily protein	Zm00001d017730	protein Brevis radix-like 2
PH	5_205468507	5	205468507	Zm00001d017729		Zm00001d017730
PH	5_205468552	5	205468552	Zm00001d017729		Zm00001d017730
PH	5_206245041	5	206245041	Zm00001d017765	WAT1 protein At5g45370	Zm00001d017766	9-cis-epoxycarotenoid dioxygenase NCED1, chloroplastic	Zm00001d017767	lipid phosphatase epsilon 2， chloroplastic	Zm00001d017768
PH	5_211899130	5	211899130	Zm00001d018006	Serine/threonine protein kinase WNK（不含赖氨酸） associated	Zm00001d018007		Zm00001d018008		Zm00001d018009	kinesin-like protein KIN-4C
PH	5_212239163	5	212239163	Zm00001d018016	putative RING zinc finger domain superfamily protein	Zm00001d018017		Zm00001d018019	putative pentatricopeptide repeat-containing protein	Zm00001d018021		Zm00001d018022		Zm00001d018024	PIN1b
PH	6_2399758	6	2399758	Zm00001d001293		Zm00001d035029	TOM1-like protein5	Zm00001d035031		Zm00001d035030	Phosphoinositide phosphatase SAC1
PH	6_102780729	6	102780729	Zm00001d036824	exopolygalacturonase-like	Zm00001d036825	Nuclear pore complex protein NUP155
PH	6_109254482	6	109254482	Zm00001d037017	cationic amino acid transporter 8, vacuolar	Zm00001d037018	DUF538 family protein
PH	6_113842238	6	113842238	Zm00001d037143	probable isoaspartyl peptidase/L-asparaginase 2
PH	6_122514439	6	122514439	Zm00001d037352	Aly/REF export factor	Zm00001d037353
PH	6_146740709	6	146740709	Zm00001d038064	putative cytochrome P450 superfamily protein	Zm00001d038065	Annexin D4	Zm00001d038066	annexin -like proteinRJ4	Zm00001d038067	ATPase WRNIP1
PH	6_148745235	6	148745235	Zm00001d038123	DUF21 domain-containing protein At4g14240-like	Zm00001d038125	putative cytochrome P450 superfamily protein	Zm00001d038126
PH	6_155347486	6	155347486	Zm00001d038360		Zm00001d038361	Integral membrane Yip1 family protein	Zm00001d038359	PRA1 family protein A1-like
PH	6_155347490	6	155347490	Zm00001d038360		Zm00001d038361		Zm00001d038359
PH	6_155426048	6	155426048	Zm00001d038361	Integral membrane Yip1 family protein
PH	6_161813252	6	161813252	Zm00001d038651	Jacalin-related lectin 3
PH	6_162432992	6	162432992	Zm00001d038676	probable xyloglucan glycosyltransferase 7	Zm00001d038678		Zm00001d038680	CLE family OsCLE508 protein	Zm00001d038681				Zm00001d038682	GPI-anchored protein	Zm00001d038675
PH	6_164492620	6	164492620	Zm00001d038793	IQ calmodulin-binding motif family protein	Zm00001d038795		Zm00001d038796	ATP-dependent protease La (LON) domain protein	Zm00001d038794	probable pectinesterase 53
PH	7_121728389	7	121728389	Zm00001d020541	queuine tRNA-ribosyltransferase	Zm00001d020542		Zm00001d020543		Zm00001d020544	S-adenosylmethionine decarboxylase proenzyme
PH	7_121728719	7	121728719	Zm00001d020541		Zm00001d020542		Zm00001d020543		Zm00001d020544
PH	7_121728763	7	121728763	Zm00001d020541		Zm00001d020542		Zm00001d020543		Zm00001d020544
PH	7_121728791	7	121728791	Zm00001d020541		Zm00001d020542		Zm00001d020543		Zm00001d020544
PH	7_121728890	7	121728890	Zm00001d020541		Zm00001d020542		Zm00001d020543		Zm00001d020544
PH	7_121729271	7	121729271	Zm00001d020541		Zm00001d020542		Zm00001d020543		Zm00001d020544
PH	7_121729439	7	121729439	Zm00001d020541		Zm00001d020542		Zm00001d020543		Zm00001d020544
PH	7_121729446	7	121729446	Zm00001d020541		Zm00001d020542		Zm00001d020543		Zm00001d020544
PH	7_121729530	7	121729530	Zm00001d020541		Zm00001d020542		Zm00001d020543		Zm00001d020544
PH	7_121729582	7	121729582	Zm00001d020541		Zm00001d020542		Zm00001d020543		Zm00001d020544
PH	7_121729841	7	121729841	Zm00001d020541		Zm00001d020542		Zm00001d020543		Zm00001d020544
PH	7_121730261	7	121730261	Zm00001d020541		Zm00001d020542		Zm00001d020543		Zm00001d020544
PH	7_121730348	7	121730348	Zm00001d020541		Zm00001d020542		Zm00001d020543		Zm00001d020544
PH	7_121730633	7	121730633	Zm00001d020541		Zm00001d020542		Zm00001d020543		Zm00001d020544
PH	7_121731066	7	121731066	Zm00001d020541		Zm00001d020542		Zm00001d020543		Zm00001d020544
PH	7_121731216	7	121731216	Zm00001d020541		Zm00001d020542		Zm00001d020543		Zm00001d020544
PH	7_121731619	7	121731619	Zm00001d020541		Zm00001d020542		Zm00001d020543		Zm00001d020544
PH	7_121731694	7	121731694	Zm00001d020541		Zm00001d020542		Zm00001d020543		Zm00001d020544
PH	7_121731704	7	121731704	Zm00001d020541		Zm00001d020542		Zm00001d020543		Zm00001d020544
PH	7_121731827	7	121731827	Zm00001d020541		Zm00001d020542		Zm00001d020543		Zm00001d020544
PH	7_121731828	7	121731828	Zm00001d020541		Zm00001d020542		Zm00001d020543		Zm00001d020544
PH	7_121731829	7	121731829	Zm00001d020541		Zm00001d020542		Zm00001d020543		Zm00001d020544
PH	7_121731965	7	121731965	Zm00001d020541		Zm00001d020542		Zm00001d020543		Zm00001d020544
PH	7_121732021	7	121732021	Zm00001d020541		Zm00001d020542		Zm00001d020543		Zm00001d020544
PH	7_121732042	7	121732042	Zm00001d020541		Zm00001d020542		Zm00001d020543		Zm00001d020544
PH	7_121732053	7	121732053	Zm00001d020541		Zm00001d020542		Zm00001d020543		Zm00001d020544
PH	7_121732282	7	121732282	Zm00001d020541		Zm00001d020542		Zm00001d020543		Zm00001d020544
PH	7_121732829	7	121732829	Zm00001d020541		Zm00001d020542		Zm00001d020543		Zm00001d020544
PH	7_121733023	7	121733023	Zm00001d020541		Zm00001d020542		Zm00001d020543		Zm00001d020544
PH	7_121733468	7	121733468	Zm00001d020541		Zm00001d020542		Zm00001d020543		Zm00001d020544
PH	7_121733547	7	121733547	Zm00001d020541		Zm00001d020542		Zm00001d020543		Zm00001d020544
PH	7_121733555	7	121733555	Zm00001d020541		Zm00001d020542		Zm00001d020543		Zm00001d020544
PH	7_121733568	7	121733568	Zm00001d020541		Zm00001d020542		Zm00001d020543		Zm00001d020544
PH	7_121733609	7	121733609	Zm00001d020541		Zm00001d020542		Zm00001d020543		Zm00001d020544
PH	7_121733844	7	121733844	Zm00001d020541		Zm00001d020542		Zm00001d020543		Zm00001d020544
PH	7_121733856	7	121733856	Zm00001d020541		Zm00001d020542		Zm00001d020543		Zm00001d020544
PH	7_121734244	7	121734244	Zm00001d020541		Zm00001d020542		Zm00001d020543		Zm00001d020544
PH	7_121735366	7	121735366	Zm00001d020541		Zm00001d020542		Zm00001d020543		Zm00001d020544
PH	7_121735570	7	121735570	Zm00001d020541		Zm00001d020542		Zm00001d020543		Zm00001d020544
PH	7_121735595	7	121735595	Zm00001d020541		Zm00001d020542		Zm00001d020543		Zm00001d020544
PH	7_121735661	7	121735661	Zm00001d020541		Zm00001d020542		Zm00001d020543		Zm00001d020544
PH	7_121735858	7	121735858	Zm00001d020541		Zm00001d020542		Zm00001d020543		Zm00001d020544
PH	7_121735865	7	121735865	Zm00001d020541		Zm00001d020542		Zm00001d020543		Zm00001d020544
PH	7_121736001	7	121736001	Zm00001d020541		Zm00001d020542		Zm00001d020543		Zm00001d020544
PH	7_121736187	7	121736187	Zm00001d020541		Zm00001d020542		Zm00001d020543		Zm00001d020544
PH	7_121736222	7	121736222	Zm00001d020541		Zm00001d020542		Zm00001d020543		Zm00001d020544
PH	7_121736735	7	121736735	Zm00001d020541		Zm00001d020542		Zm00001d020543		Zm00001d020544
PH	7_121736818	7	121736818	Zm00001d020541		Zm00001d020542		Zm00001d020543		Zm00001d020544
PH	7_121737032	7	121737032	Zm00001d020541		Zm00001d020542		Zm00001d020543		Zm00001d020544
PH	7_121737142	7	121737142	Zm00001d020541		Zm00001d020542		Zm00001d020543		Zm00001d020544
PH	7_121737658	7	121737658	Zm00001d020541		Zm00001d020542		Zm00001d020543		Zm00001d020544
PH	7_121737674	7	121737674	Zm00001d020541		Zm00001d020542		Zm00001d020543		Zm00001d020544
PH	7_121737678	7	121737678	Zm00001d020541		Zm00001d020542		Zm00001d020543		Zm00001d020544
PH	7_121737708	7	121737708	Zm00001d020541		Zm00001d020542		Zm00001d020543		Zm00001d020544
PH	7_121737739	7	121737739	Zm00001d020541		Zm00001d020542		Zm00001d020543		Zm00001d020544
PH	7_121737800	7	121737800	Zm00001d020541		Zm00001d020542		Zm00001d020543		Zm00001d020544
PH	7_121737806	7	121737806	Zm00001d020541		Zm00001d020542		Zm00001d020543		Zm00001d020544
PH	7_121737938	7	121737938	Zm00001d020541		Zm00001d020542		Zm00001d020543		Zm00001d020544
PH	7_121738464	7	121738464	Zm00001d020541		Zm00001d020542		Zm00001d020543		Zm00001d020544
PH	7_121738790	7	121738790	Zm00001d020541		Zm00001d020542		Zm00001d020543		Zm00001d020544
PH	7_121738823	7	121738823	Zm00001d020541		Zm00001d020542		Zm00001d020543		Zm00001d020544
PH	7_121738880	7	121738880	Zm00001d020541		Zm00001d020542		Zm00001d020543		Zm00001d020544
PH	7_121739032	7	121739032	Zm00001d020541		Zm00001d020542		Zm00001d020543		Zm00001d020544
PH	7_121739261	7	121739261	Zm00001d020541		Zm00001d020542		Zm00001d020543		Zm00001d020544
PH	7_121741019	7	121741019	Zm00001d020541		Zm00001d020542		Zm00001d020543		Zm00001d020544
PH	7_121747543	7	121747543	Zm00001d020542		Zm00001d020543		Zm00001d020544	S-adenosylmethionine decarboxylase proenzyme
PH	7_121747610	7	121747610	Zm00001d020542		Zm00001d020543		Zm00001d020544
PH	7_121747764	7	121747764	Zm00001d020542		Zm00001d020543		Zm00001d020544
PH	7_121748070	7	121748070	Zm00001d020542		Zm00001d020543		Zm00001d020544
PH	7_121748127	7	121748127	Zm00001d020542		Zm00001d020543		Zm00001d020544
PH	7_121748385	7	121748385	Zm00001d020542		Zm00001d020543		Zm00001d020544
PH	7_121748838	7	121748838	Zm00001d020542		Zm00001d020543		Zm00001d020544
PH	7_121748903	7	121748903	Zm00001d020542		Zm00001d020543		Zm00001d020544
PH	7_121749217	7	121749217	Zm00001d020542		Zm00001d020543		Zm00001d020544
PH	7_121749303	7	121749303	Zm00001d020542		Zm00001d020543		Zm00001d020544
PH	7_121749396	7	121749396	Zm00001d020542		Zm00001d020543		Zm00001d020544
PH	7_121749464	7	121749464	Zm00001d020542		Zm00001d020543		Zm00001d020544
PH	7_121749563	7	121749563	Zm00001d020542		Zm00001d020543		Zm00001d020544
PH	7_121749807	7	121749807	Zm00001d020542		Zm00001d020543		Zm00001d020544
PH	7_121750069	7	121750069	Zm00001d020542		Zm00001d020543		Zm00001d020544
PH	7_121750143	7	121750143	Zm00001d020542		Zm00001d020543		Zm00001d020544
PH	7_121750382	7	121750382	Zm00001d020542		Zm00001d020543		Zm00001d020544
PH	7_121750486	7	121750486	Zm00001d020542		Zm00001d020543		Zm00001d020544
PH	7_121750717	7	121750717	Zm00001d020542		Zm00001d020543		Zm00001d020544
PH	7_177454166	7	177454166	Zm00001d022425	putative apyrase family protein	Zm00001d022427	putative RNA-binding zinc finger family protein	Zm00001d022428		Zm00001d001284		Zm00001d022429
PH	8_17461682	8	17461682	Zm00001d008701	putative L-gulonolactone oxidase 6	Zm00001d008702	nuclear pore complex protein NUP96	Zm00001d008703		Zm00001d008704		Zm00001d008706	Photosystem I reaction center subunit XI, chloroplastic	Zm00001d008707
PH	8_109543561	8	109543561	Zm00001d010322	methyl-binding domain 101
PH	8_109687930	8	109687930	Zm00001d010324	probable manganese-transporting ATPase PDR2
PH	8_112179379	8	112179379	Zm00001d010380	zinc finger CCCH domain-containing protein 35
PH	8_121528270	8	121528270	Zm00001d010601	ZmCHX5	Zm00001d010602	Exocyst complex component EXO70B1	Zm00001d010599	Probable methyltransferase PMT23
PH	9_26187957	9	26187957	Zm00001d027072
PH	9_28153529	9	28153529	Zm00001d045600	NAC46
PH	9_28153811	9	28153811	Zm00001d045600
PH	9_45742634	9	45742634	Zm00001d027087		Zm00001d045886		Zm00001d045887	E3 ubiquitin-protein ligase makorin
PH	9_71027281	9	71027281	Zm00001d046190	RNA-binding (RRM/RBD/RNP motifs) family protein
PH	9_71321779	9	71321779	Zm00001d046194	probable phospholipid-transporting ATPase 4	Zm00001d046195	histone acetyltransferase type B catalytic subunit-like
PH	9_134337366	9	134337366	Zm00001d047538	endo-1,4-beta-glucanase	Zm00001d047539	Zinc finger CCCH domain-containing protein 22
PH	10_3595365	10	3595365	Zm00001d023330	putative disease resistance protein RGA1	Zm00001d023331	pentatricopeptide repeat-containing protein	Zm00001d023332	putative WRKY DNA-binding domain superfamily protein	Zm00001d023334		Zm00001d023335		Zm00001d023336	WRKY53	Zm00001d023333	histone-lysine N-methyltransferase ATXR7
PH	10_3595415	10	3595415	Zm00001d023330		Zm00001d023331		Zm00001d023332		Zm00001d023334		Zm00001d023335		Zm00001d023336		Zm00001d023333
PH	10_4038863	10	4038863	Zm00001d023352		Zm00001d023353	putative CBL-interacting protein kinase family protein	Zm00001d023354		Zm00001d023041		Zm00001d023356		Zm00001d023359		Zm00001d023360	CBL-interacting protein kinase 14	Zm00001d023042		Zm00001d023361
PH	10_36382301	10	36382301	Zm00001d024008	auxin-responsive protein IAA5
PH	10_137379464	10	137379464	Zm00001d026063	putative leucine-rich repeat receptor-like protein kinase family protein	Zm00001d026064	polyprenol reductase 1
PH	10_145721641	10	145721641	Zm00001d026429	3-oxoacyl-synthase III	Zm00001d026430		Zm00001d026431	flavanone 3- hydroxylase 2 -like	Zm00001d026432		Zm00001d026434
PH	10_145722161	10	145722161	Zm00001d026429		Zm00001d026430		Zm00001d026431		Zm00001d026432		Zm00001d026434
TBN	1_12171251	1	12171251	Zm00001d027720	heavy metal-associated isoprenylated plant protein 27	Zm00001d027721		Zm00001d027723	ABC-2 type transporter family protein	Zm00001d027722	Cell number regulator 13
TBN	1_12171273	1	12171273	Zm00001d027720		Zm00001d027721		Zm00001d027723		Zm00001d027722
TBN	1_12171283	1	12171283	Zm00001d027720		Zm00001d027721		Zm00001d027723		Zm00001d027722
TBN	1_29829368	1	29829368	Zm00001d028302		Zm00001d028304	Homeobox-leucine zipper protein HOX19	Zm00001d028303	branched-chain-amino-acid aminotransferase	Zm00001d028305	Condensin-2 complex subunit H2
TBN	1_34908349	1	34908349	Zm00001d028432	nuclear transcription factor Y subunit C-1	Zm00001d028433		Zm00001d028434	Cryptochrome-1, partial
TBN	1_37647067	1	37647067	Zm00001d028512	Phosphatidylinositol 4-phosphate 5-kinase 2
TBN	1_37647101	1	37647101	Zm00001d028512
TBN	1_37724027	1	37724027	Zm00001d028512		Zm00001d028513	PYM protein
TBN	1_37724313	1	37724313	Zm00001d028512		Zm00001d028513
TBN	1_37865922	1	37865922	Zm00001d028514	putative MAP kinase superfamily protein
TBN	1_37949776	1	37949776	Zm00001d028515	NCBP	Zm00001d028517		Zm00001d028518
TBN	1_37949795	1	37949795	Zm00001d028515		Zm00001d028517		Zm00001d028518
TBN	1_37961281	1	37961281	Zm00001d028515		Zm00001d028517		Zm00001d028518
TBN	1_37961294	1	37961294	Zm00001d028515		Zm00001d028517		Zm00001d028518
TBN	1_37961318	1	37961318	Zm00001d028515		Zm00001d028517		Zm00001d028518
TBN	1_37961340	1	37961340	Zm00001d028515		Zm00001d028517		Zm00001d028518
TBN	1_64922019	1	64922019	Zm00001d029289	putative cytochrome P450 superfamily protein
TBN	1_86134022	1	86134022	Zm00001d029763	RING-H2 finger protein ATL80	Zm00001d029764	COP9 signalosome complex subunit 3, partial	Zm00001d029762	Monosaccharide-sensing protein 2
TBN	1_86457371	1	86457371	Zm00001d029775	defensin SD2	Zm00001d029776	serine carboxypeptidase-like 34	Zm00001d029777	Protein EXORDIUM-like 5
TBN	1_204436402	1	204436402	Zm00001d031859		Zm00001d031860	7-hydroxymethyl chlorophyll a reductase chloroplastic	Zm00001d031861	ethylene-responsive transcription factor ABI4	Zm00001d031862
TBN	1_232642160	1	232642160	Zm00001d032636	Putative GEM-like protein 8	Zm00001d032633	putative protein arginine N-methyltransferase 6	Zm00001d032634		Zm00001d032637	myosin 1
TBN	1_288224734	1	288224734	Zm00001d034256	phosphohexose isomerase 1	Zm00001d034258		Zm00001d034259	probable nucleolar protein 5-1	Zm00001d034260	pentatricopeptide repeat-containing protein	Zm00001d034262		Zm00001d034257	putative prolin-rich extensin-like receptor protein kinase family
TBN	2_2113968	2	2113968	Zm00001d001864	uracil-DNA glycosylase	Zm00001d001865	cytokinin response regulator 1	Zm00001d001866	putative homeodomain-like transcription factor superfamily protein	Zm00001d001867		Zm00001d001868		Zm00001d001869	Ubiquitin carboxyl-terminal hydrolase family protein	Zm00001d001870		Zm00001d001871
TBN	2_3567341	2	3567341	Zm00001d001959	GTP cyclohydrolase 1	Zm00001d001960	flavanone 3- hydroxylase 1	Zm00001d001961	SAUR23 - auxin-responsive SAUR family member	Zm00001d001962	Ubiquitin-like domain-containing protein CIP73-like	Zm00001d001963		Zm00001d001964	indole-3-acetic acid-induced protein ARG7	Zm00001d001965		Zm00001d001966	26S proteasome non-ATPase regulatory subunit 7 homolog A-like	Zm00001d001967	cofactor required for Sp1 transcriptional activation subunit 9
TBN	2_4131167	2	4131167	Zm00001d001995	ribulose bisphosphate carboxylase/oxygenase activase 2, chloroplastic	Zm00001d001997		Zm00001d001999	Putative glucose-6-phosphate 1-epimerase	Zm00001d002000	lox6	Zm00001d002001		Zm00001d002003	probable phosphoribosylformylglycinamidine synthase, chloroplastic/mitochondrial	Zm00001d000737		Zm00001d001996		Zm00001d002004	Peroxidase 16
TBN	2_4131186	2	4131186	Zm00001d001995		Zm00001d001997		Zm00001d001999		Zm00001d002000		Zm00001d002001		Zm00001d002003		Zm00001d000737		Zm00001d001996		Zm00001d002004
TBN	2_4131333	2	4131333	Zm00001d001995		Zm00001d001997		Zm00001d001999		Zm00001d002000		Zm00001d002001		Zm00001d002003		Zm00001d000737		Zm00001d001996		Zm00001d002004
TBN	2_5315735	2	5315735	Zm00001d002066	glucuronoxylan 4-O-methyltransferase-like protein	Zm00001d002067	Protein IRX15-LIKE	Zm00001d000746		Zm00001d002068	putative inactive receptor kinase	Zm00001d002069	DNA topoisomerase 2
TBN	2_18369148	2	18369148	Zm00001d002654	naked endosperm1
TBN	2_240142373	2	240142373	Zm00001d007811	Pre-mRNA-splicing factor isy-1	Zm00001d007813		Zm00001d007814	Protein DETOXIFICATION 42	Zm00001d007815	40S ribosomal protein S15	Zm00001d007816
TBN	3_87055415	3	87055415	Zm00001d040974	putative respiratory burst oxidase homolog protein H
TBN	4_25071633	4	25071633	Zm00001d049298		Zm00001d049297	Chromophore lyase CRL, chloroplastic-like
TBN	4_124162709	4	124162709	Zm00001d050810	2-hydroxy-3-oxopropionate reductase
TBN	4_164438640	4	164438640	Zm00001d051607	heat shock 70 kDa protein 17	Zm00001d051608	adenylyltransferase and sulfurtransferase MOCS3 2	Zm00001d051609	Heat shock 70 kDa protein 17
TBN	4_178022252	4	178022252	Zm00001d052060	probable alpha,alpha-trehalose-phosphate synthase [UDP-forming] 9	Zm00001d052059	RING-H2 finger protein ATL13
TBN	4_184008951	4	184008951	Zm00001d052229	ERF056
TBN	4_246401386	4	246401386	Zm00001d054093	senescence-associated protein DIN1	Zm00001d054094	Glutaredoxin family protein	Zm00001d054095	Pollen Ole e 1 allergen and extensin family protein	Zm00001d054096	ascorbate peroxidase pseudogene
TBN	5_210963242	5	210963242	Zm00001d017960	E3 ubiquitin protein ligase RIE1	Zm00001d017961	microtubule associated protein 70-2	Zm00001d017962	RNA-dependent RNA polymerase 1	Zm00001d017965	MACPF domainprotein At1g14780	Zm00001d017966	Dihydropyrimidine dehydrogenase (NADP(+)) chloroplastic	Zm00001d017968		Zm00001d017964	Putative RNA-dependent RNA polymerase	Zm00001d017967	ATP-dependent RNA helicase DEAH13
TBN	6_189586	6	189586	Zm00001d034964	AG-4 protein 2
TBN	6_189760	6	189760	Zm00001d034964
TBN	6_157380718	6	157380718	Zm00001d038441	F1N21.17	Zm00001d038444	Transcription factor TCP11	Zm00001d038446		Zm00001d038447	exocyst subunit exo70 family protein B2	Zm00001d038442	putative protein of unknown function (DUF640) domain family protein	Zm00001d038443	replication protein A 70 kDa DNA-binding subunit B	Zm00001d038445	Glutaredoxin family protein	Zm00001d038449		Zm00001d038448	PRA1 family protein B2-like
TBN	6_157381716	6	157381716	Zm00001d038441		Zm00001d038444		Zm00001d038446		Zm00001d038447		Zm00001d038442		Zm00001d038443		Zm00001d038445		Zm00001d038449		Zm00001d038448
TBN	6_157391371	6	157391371	Zm00001d038441		Zm00001d038444		Zm00001d038446		Zm00001d038447		Zm00001d038450		Zm00001d038451	WRKY70 - superfamily of TFs having WRKY and zinc finger domains	Zm00001d038442		Zm00001d038443		Zm00001d038445		Zm00001d038449		Zm00001d038448
TBN	7_1880087	7	1880087	Zm00001d018652	FAD/NAD(P)-binding oxidoreductase family protein, partial	Zm00001d018653	hydrolase /protein serine/threonine phosphatase
TBN	7_1880097	7	1880097	Zm00001d018652		Zm00001d018653
TBN	7_113522699	7	113522699	Zm00001d020430	ra1 – ramosa1	Zm00001d020429	putative protein kinase superfamily protein
TBN	7_138446331	7	138446331	Zm00001d020977		Zm00001d020978	helicase SEN1
TBN	7_149107146	7	149107146	Zm00001d021331				Zm00001d021334	electron transporter/ thiol-disulfide exchange intermediate	Zm00001d021335	DNA-directed RNA polymerase III subunit 22.9 kDa polypeptide	Zm00001d021332	Peptidyl-prolyl cis-trans isomerase CYP21-4; uncharacterized
TBN	7_155169499	7	155169499	Zm00001d001260		Zm00001d021525	FAD/NAD(P) binding oxidoreductase family protein	Zm00001d021526	nucleotide diphosphate kinase 1	Zm00001d021528	MATH domain containing protein	Zm00001d021529	GTPase activating protein 1	Zm00001d021524	Protein VASCULAR ASSOCIATED DEATH 1 chloroplastic
TBN	7_155169511	7	155169511	Zm00001d001260		Zm00001d021525		Zm00001d021526		Zm00001d021528		Zm00001d021529		Zm00001d021524
TBN	7_155169629	7	155169629	Zm00001d001260		Zm00001d021525		Zm00001d021526		Zm00001d021528		Zm00001d021529		Zm00001d021524
TBN	7_155169772	7	155169772	Zm00001d001260		Zm00001d021525		Zm00001d021526		Zm00001d021528		Zm00001d021529		Zm00001d021524
TBN	7_174320196	7	174320196	Zm00001d022277	tolB protein-related	Zm00001d022278	1-Cys peroxiredoxin	Zm00001d022279		Zm00001d022281	Peroxidase 64	Zm00001d022280	putative class III secretory plant peroxidase family protein
TBN	9_110882495	9	110882495	Zm00001d027154		Zm00001d046922	F-box protein AFR
TBN	9_116368038	9	116368038	Zm00001d047040		Zm00001d047041
TBN	10_13322087	10	13322087	Zm00001d023063		Zm00001d023639	Alba DNA/RNA-binding protein	Zm00001d023641		Zm00001d023642		Zm00001d023643		Zm00001d023640	ubiquitin carboxyl-terminal hydrolase 12
TBN	10_13331934	10	13331934	Zm00001d023063		Zm00001d023639		Zm00001d023641		Zm00001d023642		Zm00001d023643		Zm00001d023640
TBN	10_23217549	10	23217549	Zm00001d023815	triacylglycerol lipase
TBN	10_120941202	10	120941202	Zm00001d025513	Kinetochore protein SPC24 homolog-like	Zm00001d025514	6b-interacting protein 1
Unknown means the gene is not be annotated
